# Supplementary material for: An exploratory study of problematic shopping and problematic video gaming in adolescents
Source: PLoS One. 2022 Aug 10;17(8):e0272228. doi: 10.1371/journal.pone.0272228 (PMC9365157; doi:10.1371/journal.pone.0272228)
Supplement: S1 Text — (TXT) [file pone.0272228.s005.txt]

#S1 Text. R code used for the analyses

## This script first restricts the dataset to participants who filled out
# information for PS/PVG/demographic info. Then it models relationships
# between PS/PVG and associated measures, as well as STRAT/GTRAT. Next,
# it assesses the effect of PS on relationships between PVG and associated
# health correlates. 
#

# Start by uploading dataset
rm(list=ls())
df <- read.csv("C:/Users/13473/Desktop/Behavioral Addictions Research/dataset_PLoS_Release_3.csv")
list(df)
df
summary(df)
#  
# Start with preparing demographic variables for easy interpretation
# Prepare grade: grade was recorded in q5 as 1 = grade 9, 2 = grade10, 
# 3 = grade11, 4 = grade 12. Here, we create new constructs for each grade
df$grade<- as.factor(df$q5)
df$grade9 <- ifelse((df$q5==1), 1, 0)
df$grade9 [is.na(df$q5)] <- NA
df$grade10 <- ifelse((df$q5==2), 1, 0)
df$grade10 [is.na(df$q5)] <- NA
df$grade11 <- ifelse((df$q5==3), 1, 0)
df$grade11 [is.na(df$q5)] <- NA
df$grade12 <- ifelse((df$q5==4), 1, 0)
df$grade12 [is.na(df$q5)] <- NA
df$grade9 <- as.factor(df$grade9)
df$grade10 <- as.factor(df$grade10)
df$grade11 <- as.factor(df$grade11)
df$grade12 <- as.factor(df$grade12)
# Prepare sex as factor: sex recorded in q2- answer 1 = Male, 2 = female
df$sex<- as.factor(df$q2)
#
# Prepare family structure: recorded in q9 as 1 = Two parents, 2 = One parent,
# 3= Foster family, 4 = grandparents, 5 = other relatives, 6 = other
# reclassified family structure as single parent, two parents and other. 
df$q9 [(df$q9 == 1)] <- "1Two Parents"
df$q9 [(df$q9 == 2)] <- "2One Parent"
df$q9 [(df$q9 == 3) | (df$q9 == 4) |
         (df$q9 == 5) |(df$q9 == 6)] <- "3Other"
df$family <- as.factor(df$q9)
df$family
#
#Prepare data for regression: Ethnicity
# Q3 asked for racial background with q3a = Black, q3b = White, q3c = Asian
# q3d = other. then asked for Other to specify. Next, q4 asked if hispanic/latino
# with 1 = yes, 2 = no. 
# Here, if the particular race was not marked and another race was marked, 
# the corresponding field was labeled "no" with a 0 (but only if another race
# was marked. If the question was skipped altogether, then the field was not
# filled in with a 0, and that participant will soon be excluded.)
df$q4 [(df$q3a ==1) | (df$q3b == 1) | (df$q3c == 1)| (df$q4 == 2)] <- 0
df$q3a [(df$q3b == 1) | (df$q3c == 1) | (df$q3d == 1) | (df$q4 ==1)]<- 0
df$q3b [(df$q3a == 1) | (df$q3c == 1) | (df$q3d == 1) | (df$q4 ==1)]<- 0
df$q3c [(df$q3a == 1) | (df$q3b == 1) | (df$q3d == 1) | (df$q4 ==1)]<- 0
df$q3d [(df$q3a == 1) | (df$q3b == 1) | (df$q3c == 1) | (df$q4 ==1)]<- 0
df$hisp<- as.factor(df$q4)
df$black<- as.factor(df$q3a)
df$white<- as.factor(df$q3b)
df$asian<- as.factor(df$q3c)
df$other<- as.factor(df$q3d)

# remove participants who excluded ethnicity, family structure, sex, and 
# grade level.
df<- subset(df, (!is.na(df$hisp)))
df<- subset(df, (!is.na(df$white)))
df<- subset(df, (!is.na(df$black)))
df<- subset(df, (!is.na(df$asian)))
df<- subset(df, (!is.na(df$other)))
df<- subset(df, (!is.na(df$family)))
df<- subset(df, (!is.na(df$sex)))
df<- subset(df, (!is.na(df$grade)))
#
#Missing Demographic Data (4524--> 4339)
#####################################################################################
#####################################################################################
# Now, we organize shopping data. First create a new dataframe in case mistakes are made. 
# Next, question q114 asks whether a person shops. If not, then all the associated 
# shopping questions were designated as "0", or "no". 
# Shopping questions were as follows:
# q115 = cutting back, 116 = family concern, 117= missing activities, 
# 118 = problem with shopping, 119 = urges to shop, 120 = anxiety/tension
# PS was defined as answering yes (1) to q115, q119, and q120. Participants 
# missing PS questions excluded
dfPS<- df
dfPS$q115 [dfPS$q114 == 1] <- 0
dfPS$q116 [dfPS$q114 == 1] <- 0
dfPS$q117 [dfPS$q114 == 1] <- 0
dfPS$q118 [dfPS$q114 == 1] <- 0
dfPS$q119 [dfPS$q114 == 1] <- 0
dfPS$q120 [dfPS$q114 == 1] <- 0
# PS defined as endorsing attempt to cut back, urge, and tension (115, 119, 120)
dfPS<-subset(dfPS, ((!is.na(dfPS$q115))))
dfPS<-subset(dfPS, ((!is.na(dfPS$q119))))
dfPS<-subset(dfPS, ((!is.na(dfPS$q120))))
dfPS$PS <- ifelse((dfPS$q115 == 1) & 
                    (dfPS$q119 == 1) & (dfPS$q120 == 1), 1, 0)
dfPS<-subset(dfPS, ((!is.na(dfPS$PS))))
# Answering yes to shopping to relieve anxiety/tension is designated as STRA
dfPS$STRA <- ifelse ((dfPS$q120 == 1), 1, 0)
# 
#
#
# Now, we organize gaming data.
# Next, question q130 asks whether a person games. If not, then all the associated 
# gaming questions were designated as "0", or "no". 
# gaming questions were as follows:
# q131 = cutting back, 132 = family concern, 133= missing activities, 
# 134 = problem with shopping, 135 = urges to shop, 136 = anxiety/tension
# PVG was defined as answering yes (1) to q131, q135, and q136. Participants 
# who didn't answer PVG questions were excluded
dfPS$q131 [dfPS$q130 == 1] <- 0
dfPS$q132 [dfPS$q130 == 1] <- 0
dfPS$q133 [dfPS$q130 == 1] <- 0
dfPS$q134 [dfPS$q130 == 1] <- 0
dfPS$q135 [dfPS$q130 == 1] <- 0
dfPS$q136 [dfPS$q130 == 1] <- 0
#
#
#Change all "No"s to 0
dfPS$q131 [dfPS$q131 == 2] <- 0
dfPS$q132 [dfPS$q132 == 2] <- 0
dfPS$q133 [dfPS$q133 == 2] <- 0
dfPS$q134 [dfPS$q134 == 2] <- 0
dfPS$q135 [dfPS$q135 == 2] <- 0
dfPS$q136 [dfPS$q136 == 2] <- 0 
#

dfVG<- dfPS
dfVG<-subset(dfVG, ((!is.na(dfVG$q131))))
dfVG<-subset(dfVG, ((!is.na(dfVG$q132))))
dfVG<-subset(dfVG, ((!is.na(dfVG$q133))))
dfVG<-subset(dfVG, ((!is.na(dfVG$q134))))
dfVG<-subset(dfVG, ((!is.na(dfVG$q135))))
dfVG<-subset(dfVG, ((!is.na(dfVG$q136))))
#
#
dfVG$VG <- ifelse((dfVG$q131 == 1) & 
                    (dfVG$q135 == 1) & (dfVG$q136 == 1), 1, 0)
dfVG<-subset(dfVG, ((!is.na(dfVG$VG))))
dfPS<-dfVG

# Final Dataset: 3657 students
#
#
########################################################################################
########################################################################################
########################################################################################

# Demographic data for each condition
df<-dfPS
#chi square analyses used for demographic features of PVG
tbl1<- table("sex"= df$q2, "VG" = df$VG)
tbl2<-table("grade"= df$q5,"VG" = df$VG)
tbl3<-table("family"= df$q9, "VG" = df$VG)
tbl4<-table("hisp"= df$hisp, "VG" = df$VG)
tbl5<-table("asian"= df$asian, "VG" = df$VG)
tbl6<-table("white"= df$white, "VG" = df$VG)
tbl7<-table("black"= df$black, "VG" = df$VG)
tbl8<-table("other"= df$other, "VG" = df$VG)
tbl9<-table("PS"= df$PS, "VG" = df$VG)
tbl10<- table("STRA" = df$STRA, "VG" = df$VG)
#
#
#
VgDemos<- capture.output(
                         tbl1,
                         chisq.test(tbl1),
                         tbl2,
                         chisq.test(tbl2),
                         tbl3,
                         chisq.test(tbl3),
                         fisher.test(tbl3),
                         tbl4,
                         chisq.test(tbl4),
                         tbl5,
                         chisq.test(tbl5),
                         fisher.test(tbl5),
                         tbl6,
                         chisq.test(tbl6),
                         tbl7,
                         chisq.test(tbl7),
                         tbl8,
                         chisq.test(tbl8),
                         fisher.test(tbl8),
                         tbl9,
                         chisq.test(tbl9),
                         fisher.test(tbl9),
                         tbl10,
                         chisq.test(tbl10)
                        
)

cat("PS_Demos", VgDemos, 
    file="C:/Users/13473/Desktop/Behavioral Addictions Research/VG_Demos_New.txt", sep="\n", append=FALSE)
#


#chi square analyses determined for PS
tbl1<- table("sex"= df$q2, "PS" = df$PS)
tbl2<-table("grade"= df$q5,"PS" = df$PS)
tbl3<-table("family"= df$q9, "PS" = df$PS)
tbl4<-table("hisp"= df$hisp, "PS" = df$PS)
tbl5<-table("asian"= df$asian, "PS" = df$PS)
tbl6<-table("white"= df$white, "PS" = df$PS)
tbl7<-table("black"= df$black, "PS" = df$PS)
tbl8<-table("other"= df$other, "PS" = df$PS)
tbl9<-table("VG"= df$VG, "PS" = df$PS)
tbl10<-table("STRA"= df$STRA, "PS" = df$PS)
#
#
#
PsDemos<- capture.output(
  tbl1,
  chisq.test(tbl1),
  tbl2,
  chisq.test(tbl2),
  tbl3,
  chisq.test(tbl3),
  tbl4,
  chisq.test(tbl4),
  tbl5,
  chisq.test(tbl5),
  tbl6,
  chisq.test(tbl6),
  tbl7,
  chisq.test(tbl7),
  tbl8,
  chisq.test(tbl8),
  tbl9,
  chisq.test(tbl9),
  tbl10,
  chisq.test(tbl10)

)

cat("PS_Demos", PsDemos, 
    file="C:/Users/13473/Desktop/Behavioral Addictions Research/PS_Demos_New.txt", sep="\n", append=FALSE)
#
###########################################################################################
###
#
#Demographics for STRA
#
#chi square analyses for demographics of sTRA groups
tbl1<- table("sex"= df$q2, "STRA" = df$STRA)
tbl2<-table("grade"= df$q5,"STRA" = df$STRA)
tbl3<-table("family"= df$q9, "STRA" = df$STRA)
tbl4<-table("hisp"= df$hisp, "STRA" = df$STRA)
tbl5<-table("asian"= df$asian, "STRA" = df$STRA)
tbl6<-table("white"= df$white, "STRA" = df$STRA)
tbl7<-table("black"= df$black, "STRA" = df$STRA)
tbl8<-table("other"= df$other, "STRA" = df$STRA)
tbl9<-table("VG"= df$VG, "STRA" = df$STRA)
tbl10<-table("PS"= df$PS, "STRA" = df$STRA)
#
#
#
STRADemos<- capture.output(
  tbl1,
  chisq.test(tbl1),
  tbl2,
  chisq.test(tbl2),
  tbl3,
  chisq.test(tbl3),
  fisher.test(tbl3),
  tbl4,
  chisq.test(tbl4),
  tbl5,
  chisq.test(tbl5),
  fisher.test(tbl5),
  tbl6,
  chisq.test(tbl6),
  tbl7,
  chisq.test(tbl7),
  tbl8,
  chisq.test(tbl8),
  fisher.test(tbl8),
  tbl9,
  chisq.test(tbl9),
  fisher.test(tbl9),
  tbl10,
  chisq.test(tbl10)
  
)

cat("PS_Demos", STRADemos, 
    file="C:/Users/13473/Desktop/Behavioral Addictions Research/STRA_Demos_New.txt", sep="\n", append=FALSE)
###
#Demographics for GTRAT group
#
#chi square analyses for demographics of GTRA groups
df<- dfPS
df$GTRA <- df$q136
tbl1<- table("sex"= df$q2, "GTRA" = df$GTRA)
tbl2<-table("grade"= df$q5,"GTRA" = df$GTRA)
tbl3<-table("family"= df$q9, "GTRA" = df$GTRA)
tbl4<-table("hisp"= df$hisp, "GTRA" = df$GTRA)
tbl5<-table("asian"= df$asian, "GTRA" = df$GTRA)
tbl6<-table("white"= df$white, "GTRA" = df$GTRA)
tbl7<-table("black"= df$black, "GTRA" = df$GTRA)
tbl8<-table("other"= df$other, "GTRA" = df$GTRA)
tbl9<-table("VG"= df$VG, "GTRA" = df$GTRA)
tbl10<-table("PS"= df$PS, "GTRA" = df$GTRA)
#
#
#
GTRADemos<- capture.output(
  tbl1,
  chisq.test(tbl1),
  tbl2,
  chisq.test(tbl2),
  tbl3,
  chisq.test(tbl3),
  fisher.test(tbl3),
  tbl4,
  chisq.test(tbl4),
  tbl5,
  chisq.test(tbl5),
  fisher.test(tbl5),
  tbl6,
  chisq.test(tbl6),
  tbl7,
  chisq.test(tbl7),
  tbl8,
  chisq.test(tbl8),
  fisher.test(tbl8),
  tbl9,
  chisq.test(tbl9),
  fisher.test(tbl9),
  tbl10,
  chisq.test(tbl10)
  
)

cat("PS_Demos", GTRADemos, 
    file="C:/Users/13473/Desktop/Behavioral Addictions Research/GTRA_Demos_New.txt", sep="\n", append=FALSE)
#


#
#
#
## Next, we want demographics of adolescents only in the PVG group, with 
# and without PS
dfVG<- subset(dfVG, (dfVG$VG == 1))
# Final Dataset: comparing only VG students (79)
#

#Demographics
#
#chi square analyses
df<-dfVG
tbl1<- table("sex"= df$q2, "PS" = df$PS)
tbl2<-table("grade"= df$q5,"PS" = df$PS)
tbl3<-table("family"= df$q9, "PS" = df$PS)
tbl4<-table("hisp"= df$hisp, "PS" = df$PS)
tbl5<-table("asian"= df$asian, "PS" = df$PS)
tbl6<-table("white"= df$white, "PS" = df$PS)
tbl7<-table("black"= df$black, "PS" = df$PS)
tbl8<-table("other"= df$other, "PS" = df$PS)
tbl9<-table("VG"= df$VG, "PS" = df$PS)
tbl10<-table("STRA"= df$STRA, "PS" = df$PS)
#
#
#
PsDemos<- capture.output(
  tbl1,
  chisq.test(tbl1),
  fisher.test(tbl1),
  tbl2,
  chisq.test(tbl2),
  fisher.test(tbl2),
  tbl3,
  chisq.test(tbl3),
  fisher.test(tbl3),
  tbl4,
  chisq.test(tbl4),
  fisher.test(tbl4),
  tbl5,
  chisq.test(tbl5),
  fisher.test(tbl5),
  tbl6,
  chisq.test(tbl6),
  fisher.test(tbl6),
  tbl7,
  chisq.test(tbl7),
  fisher.test(tbl7),
  tbl8,
  chisq.test(tbl8),
  fisher.test(tbl8),
  tbl9,
  chisq.test(tbl9),
  fisher.test(tbl9),
  tbl10,
  chisq.test(tbl10),
  fisher.test(tbl10)
  
)

cat("PS_Demos", PsDemos, 
    file="C:/Users/13473/Desktop/Behavioral Addictions Research/PS_Demos_WithinVG_New.txt", sep="\n", append=FALSE)
#
############################################################################
############################################################################
# Next we run regressions of PS~VG measures, PVG~Shop measures, STRAT~PVG, 
# GTRAT~PS measures and 
# interaction analyses with health correlates
df<-dfPS
dfVG<-df
# Regressions: PS and VG first
#Set up VG data
dfVG$VGcut<- ifelse((dfVG$q131 == 1), 1, 0)
dfVG$VGfam<- ifelse((dfVG$q132 == 1), 1, 0)
dfVG$VGmiss<- ifelse((dfVG$q133 == 1), 1, 0)
dfVG$VGexcess<- ifelse((dfVG$q134 == 1), 1, 0)
dfVG$VGurge<- ifelse((dfVG$q135 == 1), 1, 0)
dfVG$VGanxiety<- ifelse((dfVG$q136 == 1), 1, 0)
#
PsVG <- glm(dfVG$VG~ dfVG$PS +
              dfVG$sex + dfVG$hisp + dfVG$white +dfVG$black
            +dfVG$asian + dfVG$other
            + dfVG$grade + dfVG$family,
            family=binomial("logit"))
PsVGCut <- glm(dfVG$VGcut~ dfVG$PS +
                 dfVG$sex + dfVG$hisp + dfVG$white +dfVG$black
               +dfVG$asian + dfVG$other
               + dfVG$grade + dfVG$family,
               family=binomial("logit"))
#
PsVGFam <- glm(dfVG$VGfam~ dfVG$PS +
                 dfVG$sex + dfVG$hisp + dfVG$white +dfVG$black
               +dfVG$asian + dfVG$other
               + dfVG$grade + dfVG$family,
               family=binomial("logit"))
#
PsVGMiss <- glm(dfVG$VGmiss~ dfVG$PS +
                  dfVG$sex + dfVG$hisp + dfVG$white +dfVG$black
                +dfVG$asian + dfVG$other
                + dfVG$grade + dfVG$family,
                family=binomial("logit"))
#
PsVGExcess <- glm(dfVG$VGexcess~ dfVG$PS +
                    dfVG$sex + dfVG$hisp + dfVG$white +dfVG$black
                  +dfVG$asian + dfVG$other
                  + dfVG$grade + dfVG$family,
                  family=binomial("logit"))
#
PsVGUrge <- glm(dfVG$VGurge~ dfVG$PS +
                  dfVG$sex + dfVG$hisp + dfVG$white +dfVG$black
                +dfVG$asian + dfVG$other
                + dfVG$grade + dfVG$family,
                family=binomial("logit"))
#
PsVGAnxiety <- glm(dfVG$VGanxiety~ dfVG$PS +
                     dfVG$sex + dfVG$hisp + dfVG$white +dfVG$black
                   +dfVG$asian + dfVG$other
                   + dfVG$grade + dfVG$family,
                   family=binomial("logit"))
#
PS_VGREgs<- capture.output(summary(PsVG),
                           summary(PsVGCut),
                           summary(PsVGFam),
                           summary(PsVGMiss),
                           summary(PsVGExcess),
                           summary(PsVGUrge),
                           summary(PsVGAnxiety)
)

cat("PS_VGRegs", PS_VGREgs, 
    file="C:/Users/13473/Desktop/Behavioral Addictions Research/PS_VG_New.txt", sep="\n", append=FALSE)
#
#
# Regressions: Each VG measure stratified by STRA
PsVG <- glm(dfVG$VG~ dfVG$STRA +
              dfVG$sex + dfVG$hisp + dfVG$white +dfVG$black
            +dfVG$asian + dfVG$other
            + dfVG$grade + dfVG$family,
            family=binomial("logit"))
PsVGCut <- glm(dfVG$VGcut~ dfVG$STRA +
                 dfVG$sex + dfVG$hisp + dfVG$white +dfVG$black
               +dfVG$asian + dfVG$other
               + dfVG$grade + dfVG$family,
               family=binomial("logit"))
#
PsVGFam <- glm(dfVG$VGfam~ dfVG$STRA +
                 dfVG$sex + dfVG$hisp + dfVG$white +dfVG$black
               +dfVG$asian + dfVG$other
               + dfVG$grade + dfVG$family,
               family=binomial("logit"))
#
PsVGMiss <- glm(dfVG$VGmiss~ dfVG$STRA +
                  dfVG$sex + dfVG$hisp + dfVG$white +dfVG$black
                +dfVG$asian + dfVG$other
                + dfVG$grade + dfVG$family,
                family=binomial("logit"))
#
PsVGExcess <- glm(dfVG$VGexcess~ dfVG$STRA +
                    dfVG$sex + dfVG$hisp + dfVG$white +dfVG$black
                  +dfVG$asian + dfVG$other
                  + dfVG$grade + dfVG$family,
                  family=binomial("logit"))
#
PsVGUrge <- glm(dfVG$VGurge~ dfVG$STRA +
                  dfVG$sex + dfVG$hisp + dfVG$white +dfVG$black
                +dfVG$asian + dfVG$other
                + dfVG$grade + dfVG$family,
                family=binomial("logit"))
#
PsVGAnxiety <- glm(dfVG$VGanxiety~ dfVG$STRA +
                     dfVG$sex + dfVG$hisp + dfVG$white +dfVG$black
                   +dfVG$asian + dfVG$other
                   + dfVG$grade + dfVG$family,
                   family=binomial("logit"))
#
STRA_VGREgs<- capture.output(summary(PsVG),
                             summary(PsVGCut),
                             summary(PsVGFam),
                             summary(PsVGMiss),
                             summary(PsVGExcess),
                             summary(PsVGUrge),
                             summary(PsVGAnxiety)
)
summary(PsVG)

cat("PS_VGRegs", STRA_VGREgs, 
    file="C:/Users/13473/Desktop/Behavioral Addictions Research/STRA_VG_New.txt", sep="\n", append=FALSE)
#
#
## Regressions: PVG stratified by each shopping measure (q115-120)
#
PsVGCut <- glm(dfVG$VG~ dfVG$q115 +
                 dfVG$sex + dfVG$hisp + dfVG$white +dfVG$black
               +dfVG$asian + dfVG$other
               + dfVG$grade + dfVG$family,
               family=binomial("logit"))
PsVGFam <- glm(dfVG$VG~ dfVG$q116 +
                 dfVG$sex + dfVG$hisp + dfVG$white +dfVG$black
               +dfVG$asian + dfVG$other
               + dfVG$grade + dfVG$family,
               family=binomial("logit"))
PsVGMiss <- glm(dfVG$VG~ dfVG$q117 +
                  dfVG$sex + dfVG$hisp + dfVG$white +dfVG$black
                +dfVG$asian + dfVG$other
                + dfVG$grade + dfVG$family,
                family=binomial("logit"))
PsVGExcess <- glm(dfVG$VG~ dfVG$q118 +
                    dfVG$sex + dfVG$hisp + dfVG$white +dfVG$black
                  +dfVG$asian + dfVG$other
                  + dfVG$grade + dfVG$family,
                  family=binomial("logit"))
PsVGUrge <- glm(dfVG$VG~ dfVG$q119 +
                  dfVG$sex + dfVG$hisp + dfVG$white +dfVG$black
                +dfVG$asian + dfVG$other
                + dfVG$grade + dfVG$family,
                family=binomial("logit"))
PsVGAnxiety <- glm(dfVG$VG~ dfVG$q120 +
                     dfVG$sex + dfVG$hisp + dfVG$white +dfVG$black
                   +dfVG$asian + dfVG$other
                   + dfVG$grade + dfVG$family,
                   family=binomial("logit"))


#
PS_VGREgs<- capture.output(
  summary(PsVGCut),
  summary(PsVGFam),
  summary(PsVGMiss),
  summary(PsVGExcess),
  summary(PsVGUrge),
  summary(PsVGAnxiety)
)
#
#
# Each shopping measure stratified by GTRA
dfVG<-df
dfPS<-dfVG
dfPS$q115 [dfPS$q114 == 1] <- 0
dfPS$q116 [dfPS$q114 == 1] <- 0
dfPS$q117 [dfPS$q114 == 1] <- 0
dfPS$q118 [dfPS$q114 == 1] <- 0
dfPS$q119 [dfPS$q114 == 1] <- 0
dfPS$q120 [dfPS$q114 == 1] <- 0
dfPS$q115 [dfPS$q115 == 2] <- 0
dfPS$q116 [dfPS$q116 == 2] <- 0
dfPS$q117 [dfPS$q117 == 2] <- 0
dfPS$q118 [dfPS$q118 == 2] <- 0
dfPS$q119 [dfPS$q119 == 2] <- 0
dfPS$q120 [dfPS$q120 == 2] <- 0
dfPS<-subset(dfPS, ((!is.na(dfPS$q115))))
dfPS<-subset(dfPS, ((!is.na(dfPS$q116))))
dfPS<-subset(dfPS, ((!is.na(dfPS$q117))))
dfPS<-subset(dfPS, ((!is.na(dfPS$q118))))
dfPS<-subset(dfPS, ((!is.na(dfPS$q119))))
dfPS<-subset(dfPS, ((!is.na(dfPS$q120))))
dfVG<-dfPS
dfVG$GTRA <- dfVG$q136
PsGtra <- glm(dfVG$PS~ dfVG$GTRA +
              dfVG$sex + dfVG$hisp + dfVG$white +dfVG$black
            +dfVG$asian + dfVG$other
            + dfVG$grade + dfVG$family,
            family=binomial("logit"))
PsCutGtra <- glm(dfVG$q115~ dfVG$GTRA +
                 dfVG$sex + dfVG$hisp + dfVG$white +dfVG$black
               +dfVG$asian + dfVG$other
               + dfVG$grade + dfVG$family,
               family=binomial("logit"))
#
PsFamGtra <- glm(dfVG$q116~ dfVG$GTRA +
                 dfVG$sex + dfVG$hisp + dfVG$white +dfVG$black
               +dfVG$asian + dfVG$other
               + dfVG$grade + dfVG$family,
               family=binomial("logit"))
#
PsMissGtra <- glm(dfVG$q117~ dfVG$GTRA +
                  dfVG$sex + dfVG$hisp + dfVG$white +dfVG$black
                +dfVG$asian + dfVG$other
                + dfVG$grade + dfVG$family,
                family=binomial("logit"))
#
PsExcessGtra <- glm(dfVG$q118~ dfVG$GTRA +
                    dfVG$sex + dfVG$hisp + dfVG$white +dfVG$black
                  +dfVG$asian + dfVG$other
                  + dfVG$grade + dfVG$family,
                  family=binomial("logit"))
#
PsUrgeGtra <- glm(dfVG$q119~ dfVG$GTRA +
                  dfVG$sex + dfVG$hisp + dfVG$white +dfVG$black
                +dfVG$asian + dfVG$other
                + dfVG$grade + dfVG$family,
                family=binomial("logit"))
#
PsAnxietyGtra <- glm(dfVG$q120~ dfVG$GTRA +
                     dfVG$sex + dfVG$hisp + dfVG$white +dfVG$black
                   +dfVG$asian + dfVG$other
                   + dfVG$grade + dfVG$family,
                   family=binomial("logit"))
#
GTRA_PSREgs<- capture.output(summary(PsGtra),
                             summary(PsCutGtra),
                             summary(PsFamGtra),
                             summary(PsMissGtra),
                             summary(PsExcessGtra),
                             summary(PsUrgeGtra),
                             summary(PsAnxietyGtra)
)

cat("PS_VGRegs", GTRA_PSREgs, 
    file="C:/Users/13473/Desktop/Behavioral Addictions Research/GTRA_PS_New.txt", sep="\n", append=FALSE)
#
#
#
#
#
# Interaction regressions:
dfPS<- df
dfVG<- df
# Prepare correlate categories- q97 measures dysphoria/depression- 1 = yes, 2 = no
df$Dep [(df$q97 == 1)] <-  1
df$Dep [(df$q97 == 2)] <-  0
dfHC<- df
#
#
# q7 measures extracurriculars- marking any of them is labeled as yes (1), otherwise marked no (0)
dfHC$ExCurric [(dfHC$q7a == 1) | (dfHC$q7b == 1) 
               | (dfHC$q7c == 1) | (dfHC$q7d == 1)] <- 1
dfHC$ExCurric [is.na(dfHC$q7a) & is.na(dfHC$q7b) 
               & is.na(dfHC$q7c) & is.na(dfHC$q7d)] <- 0
#
# Marijuana lifetime (q64) Y/N
dfHC$LifeMari [(dfHC$q64 == 1)] <-  0
dfHC$LifeMari[(dfHC$q64 == 2) | (dfHC$q64 == 3)] <- 1
dfHC$LifeMari [(dfHC$q64 == 4) | (dfHC$q64 == 5)] <-  1
#
#
# Alcohol Problem Y/N (self reported, question 76)
dfHC$AlcProb [(dfHC$q76 == 1)] <- 1
dfHC$AlcProb [(dfHC$q76 == 2)] <- 0
dfHC$AlcProb [(dfHC$q71 == 2)] <- 0
dfHC$AlcProb [(dfHC$q73 == 1)] <-  0


# REgular Smoking (question 53)- regular smoking vs occassional or none
dfHC$Smoking [(dfHC$q53 == 4) | (dfHC$q53 == 5)] <-  1
dfHC$Smoking [(dfHC$q53 == 1) | (dfHC$q53 == 2)|(dfHC$q53 == 3)] <-  0
#

#
#Alcohol Binging Y/N (question 75)
dfHC$LifeBinge [(dfHC$q75 == 1)] <-  0
dfHC$LifeBinge [(dfHC$q71 == 2)] <-  0
dfHC$LifeBinge [(dfHC$q73 == 1)] <-  0
dfHC$LifeBinge[(dfHC$q75 == 2) | (dfHC$q75 == 3)] <- 1
dfHC$LifeBinge [(dfHC$q75 == 4) | (dfHC$q75 == 5)] <-  1
dfHC$LifeBinge [(dfHC$q75 == 6) | (dfHC$q75 == 7)] <-  1
#
#
#
# Drugs Life Y/N (q80)
dfHC$LifeDrugs [(dfHC$q80 == 1)] <-  0
dfHC$LifeDrugs[(dfHC$q80 == 2) | (dfHC$q80 == 3)] <- 1
dfHC$LifeDrugs [(dfHC$q80 == 4) | (dfHC$q80 == 5)] <-1
#
#
#
# Violence, defined by any physical fight, q95, Y/N
dfHC$Fight [(dfHC$q95 == 1)] <-  0
dfHC$Fight[(dfHC$q95 == 2) | (dfHC$q95 == 3)] <- 1
dfHC$Fight [(dfHC$q95 == 4) | (dfHC$q95 == 5)] <-  1
dfHC$Fight[(dfHC$q95 == 6) | (dfHC$q95 == 7)] <- 1
dfHC$Fight [(dfHC$q95 == 8) ]<-  1
#
# Violence, Serious Fight Y/N, q96
dfHC$SerFight [(dfHC$q96 == 1)] <-  0
dfHC$SerFight[(dfHC$q96 == 2) | (dfHC$q96 == 3)] <- 1
dfHC$SerFight [(dfHC$q96 == 4) | (dfHC$q96 == 5)] <-  1
#
# Carry Weapon, q92
dfHC$Weapon [(dfHC$q92 == 1)] <-  0
dfHC$Weapon[(dfHC$q92 == 2) | (dfHC$q92 == 3)] <- 1
dfHC$Weapon [(dfHC$q92 == 4) | (dfHC$q92 == 5)] <-  1
#
#
#
df<-dfHC
PS_VG_extra <- glm(dfHC$ExCurric~ dfHC$VG+ dfHC$PS + dfHC$PS* dfHC$VG+
                     dfHC$sex + dfHC$hisp + dfHC$white +dfHC$black
                   +dfHC$asian + dfHC$other
                   + dfHC$grade + dfHC$family,
                   family=binomial("logit"))

#
PS_VG_Smoking <- glm(dfHC$Smoking~ dfHC$VG+ dfHC$PS + dfHC$PS* dfHC$VG+
                       dfHC$sex + dfHC$hisp + dfHC$white +dfHC$black
                     +dfHC$asian + dfHC$other
                     + dfHC$grade + dfHC$family,
                     family=binomial("logit"))

#
PS_VG_Mari <- glm(dfHC$LifeMari~ dfHC$VG+ dfHC$PS + dfHC$PS* dfHC$VG+
                    dfHC$sex + dfHC$hisp + dfHC$white +dfHC$black
                  +dfHC$asian + dfHC$other
                  + dfHC$grade + dfHC$family,
                  family=binomial("logit"))


# Alcohol binge
PS_VG_AlcBinge <- glm(dfHC$LifeBinge~ dfHC$VG+ dfHC$PS + dfHC$PS* dfHC$VG+
                        dfHC$sex + dfHC$hisp + dfHC$white +dfHC$black
                      +dfHC$asian + dfHC$other
                      + dfHC$grade + dfHC$family,
                      family=binomial("logit"))
#
PS_VG_AlcProblem<- glm(dfHC$AlcProb~ dfHC$VG+ dfHC$PS + dfHC$PS* dfHC$VG+
                         dfHC$sex + dfHC$hisp + dfHC$white +dfHC$black
                       +dfHC$asian + dfHC$other
                       + dfHC$grade + dfHC$family,
                       family=binomial("logit"))

#
#
#
PS_VG_drug<- glm(dfHC$LifeDrugs~dfHC$VG+ dfHC$PS + dfHC$PS* dfHC$VG+
                   dfHC$sex + dfHC$hisp + dfHC$white +dfHC$black
                 +dfHC$asian + dfHC$other
                 + dfHC$grade + dfHC$family,
                 family=binomial("logit"))

#
#
#
PS_VG_dep<- glm(dfHC$Dep~ dfHC$VG+ dfHC$PS + dfHC$PS* dfHC$VG+
                  dfHC$sex + dfHC$hisp + dfHC$white +dfHC$black
                +dfHC$asian + dfHC$other
                + dfHC$grade + dfHC$family,
                family=binomial("logit"))
#
#
# fight
PS_VG_fight<- glm(dfHC$Fight~ dfHC$VG+ dfHC$PS + dfHC$PS* dfHC$VG+
                    dfHC$sex + dfHC$hisp + dfHC$white +dfHC$black
                  +dfHC$asian + dfHC$other
                  + dfHC$grade + dfHC$family,
                  family=binomial("logit"))

#
#
PS_VG_serfight<- glm(dfHC$SerFight~ dfHC$VG+ dfHC$PS + dfHC$PS* dfHC$VG+
                       dfHC$sex + dfHC$hisp + dfHC$white +dfHC$black
                     +dfHC$asian + dfHC$other
                     + dfHC$grade + dfHC$family,
                     family=binomial("logit"))

#
#
PS_VG_weapon<- glm(dfHC$Weapon~ dfHC$VG+ dfHC$PS + dfHC$PS* dfHC$VG+
                     dfHC$sex + dfHC$hisp + dfHC$white +dfHC$black
                   +dfHC$asian + dfHC$other
                   + dfHC$grade + dfHC$family,
                   family=binomial("logit"))
#
#
#
PsOut_1<- capture.output(  
                           summary(PS_VG_extra),
                           summary(PS_VG_Mari),
                           summary(PS_VG_AlcBinge),
                           summary(PS_VG_AlcProblem),
                           summary(PS_VG_Smoking),
                           summary(PS_VG_drug),
                           
                           summary(PS_VG_dep),
                           summary(PS_VG_fight),
                           summary(PS_VG_serfight),
                           summary(PS_VG_weapon)
                          
                           
)
#
cat("PS_ICD_HCs", PsOut_1, 
    file="C:/Users/13473/Desktop/Behavioral Addictions Research/PS_VG_HC_inter_New.txt", sep="\n", append=TRUE)
#
#
#
#
## Association of PVG with HC, with and without PS
# noPS PVG HC
dfHC<- subset(dfHC, (dfHC$PS == 0))
PS_VG_extra <- glm(dfHC$ExCurric~ dfHC$VG+ 
                     dfHC$sex + dfHC$hisp + dfHC$white +dfHC$black
                   +dfHC$asian + dfHC$other
                   + dfHC$grade + dfHC$family,
                   family=binomial("logit"))
#
PS_VG_Smoking <- glm(dfHC$Smoking~ dfHC$VG+ 
                       dfHC$sex + dfHC$hisp + dfHC$white +dfHC$black
                     +dfHC$asian + dfHC$other
                     + dfHC$grade + dfHC$family,
                     family=binomial("logit"))

#
PS_VG_Mari <- glm(dfHC$LifeMari~ dfHC$VG+ 
                    dfHC$sex + dfHC$hisp + dfHC$white +dfHC$black
                  +dfHC$asian + dfHC$other
                  + dfHC$grade + dfHC$family,
                  family=binomial("logit"))

# Alcohol binge
PS_VG_AlcBinge <- glm(dfHC$LifeBinge~ dfHC$VG+ 
                        dfHC$sex + dfHC$hisp + dfHC$white +dfHC$black
                      +dfHC$asian + dfHC$other
                      + dfHC$grade + dfHC$family,
                      family=binomial("logit"))
#
PS_VG_AlcProblem<- glm(dfHC$AlcProb~ dfHC$VG+
                         dfHC$sex + dfHC$hisp + dfHC$white +dfHC$black
                       +dfHC$asian + dfHC$other
                       + dfHC$grade + dfHC$family,
                       family=binomial("logit"))

#
#
#
PS_VG_drug<- glm(dfHC$LifeDrugs~dfHC$VG+ 
                   dfHC$sex + dfHC$hisp + dfHC$white +dfHC$black
                 +dfHC$asian + dfHC$other
                 + dfHC$grade + dfHC$family,
                 family=binomial("logit"))
#
#
#
PS_VG_dep<- glm(dfHC$Dep~ dfHC$VG+  
                  dfHC$sex + dfHC$hisp + dfHC$white +dfHC$black
                +dfHC$asian + dfHC$other
                + dfHC$grade + dfHC$family,
                family=binomial("logit"))
#
#
# fight
PS_VG_fight<- glm(dfHC$Fight~ dfHC$VG+ 
                    dfHC$sex + dfHC$hisp + dfHC$white +dfHC$black
                  +dfHC$asian + dfHC$other
                  + dfHC$grade + dfHC$family,
                  family=binomial("logit"))

#
#
PS_VG_serfight<- glm(dfHC$SerFight~ dfHC$VG+ 
                       dfHC$sex + dfHC$hisp + dfHC$white +dfHC$black
                     +dfHC$asian + dfHC$other
                     + dfHC$grade + dfHC$family,
                     family=binomial("logit"))

#
#
PS_VG_weapon<- glm(dfHC$Weapon~ dfHC$VG+ 
                     dfHC$sex + dfHC$hisp + dfHC$white +dfHC$black
                   +dfHC$asian + dfHC$other
                   + dfHC$grade + dfHC$family,
                   family=binomial("logit"))
#
PsOut_2<- capture.output(  
                           summary(PS_VG_extra),
                           summary(PS_VG_Mari),
                           summary(PS_VG_AlcBinge),
                           summary(PS_VG_AlcProblem),
                           summary(PS_VG_Smoking),
                           summary(PS_VG_drug),
                          
                           summary(PS_VG_dep),
                           summary(PS_VG_fight),
                           summary(PS_VG_serfight),
                           summary(PS_VG_weapon)
                           
                           
)
#
cat("PS_ICD_HCs", PsOut_2, 
    file="C:/Users/13473/Desktop/Behavioral Addictions Research/PS_VG_HC_noPS_New.txt", sep="\n", append=TRUE)
#
#
# PVG~HC with PS
dfHC<- df
dfHC<- subset(dfHC, (dfHC$PS == 1))
PS_VG_extra <- glm(dfHC$ExCurric~ dfHC$VG+ 
                     dfHC$sex + dfHC$hisp + dfHC$white +dfHC$black
                   +dfHC$asian + dfHC$other
                   + dfHC$grade + dfHC$family,
                   family=binomial("logit"))
#
PS_VG_Smoking <- glm(dfHC$Smoking~ dfHC$VG+ 
                       dfHC$sex + dfHC$hisp + dfHC$white +dfHC$black
                     +dfHC$asian + dfHC$other
                     + dfHC$grade + dfHC$family,
                     family=binomial("logit"))

#
PS_VG_Mari <- glm(dfHC$LifeMari~ dfHC$VG+ 
                    dfHC$sex + dfHC$hisp + dfHC$white +dfHC$black
                  +dfHC$asian + dfHC$other
                  + dfHC$grade + dfHC$family,
                  family=binomial("logit"))


# Alcohol binge
PS_VG_AlcBinge <- glm(dfHC$LifeBinge~ dfHC$VG+ 
                        dfHC$sex + dfHC$hisp + dfHC$white +dfHC$black
                      +dfHC$asian + dfHC$other
                      + dfHC$grade + dfHC$family,
                      family=binomial("logit"))
#
PS_VG_AlcProblem<- glm(dfHC$AlcProb~ dfHC$VG+
                         dfHC$sex + dfHC$hisp + dfHC$white +dfHC$black
                       +dfHC$asian + dfHC$other
                       + dfHC$grade + dfHC$family,
                       family=binomial("logit"))

#
#
#
PS_VG_drug<- glm(dfHC$LifeDrugs~dfHC$VG+ 
                   dfHC$sex + dfHC$hisp + dfHC$white +dfHC$black
                 +dfHC$asian + dfHC$other
                 + dfHC$grade + dfHC$family,
                 family=binomial("logit"))

#
#
#
#
PS_VG_dep<- glm(dfHC$Dep~ dfHC$VG+  
                  dfHC$sex + dfHC$hisp + dfHC$white +dfHC$black
                +dfHC$asian + dfHC$other
                + dfHC$grade + dfHC$family,
                family=binomial("logit"))
#
#
# fight
PS_VG_fight<- glm(dfHC$Fight~ dfHC$VG+ 
                    dfHC$sex + dfHC$hisp + dfHC$white +dfHC$black
                  +dfHC$asian + dfHC$other
                  + dfHC$grade + dfHC$family,
                  family=binomial("logit"))

#
#
PS_VG_serfight<- glm(dfHC$SerFight~ dfHC$VG+ 
                       dfHC$sex + dfHC$hisp + dfHC$white +dfHC$black
                     +dfHC$asian + dfHC$other
                     + dfHC$grade + dfHC$family,
                     family=binomial("logit"))

#
#
PS_VG_weapon<- glm(dfHC$Weapon~ dfHC$VG+ 
                     dfHC$sex + dfHC$hisp + dfHC$white +dfHC$black
                   +dfHC$asian + dfHC$other
                   + dfHC$grade + dfHC$family,
                   family=binomial("logit"))


#
#
PsOut_3<- capture.output(  
                           summary(PS_VG_extra),
                           summary(PS_VG_Mari),
                           summary(PS_VG_AlcBinge),
                           summary(PS_VG_AlcProblem),
                           summary(PS_VG_Smoking),
                           summary(PS_VG_drug),
                         
                           summary(PS_VG_dep),
                           summary(PS_VG_fight),
                           summary(PS_VG_serfight),
                           summary(PS_VG_weapon)
                           
                           
) 
#
cat("PS_ICD_HCs", PsOut_3, 
    file="C:/Users/13473/Desktop/Behavioral Addictions Research/PS_VG_HC_wPS_New.txt", sep="\n", append=TRUE)
#
